# Supplementary material for: Development of a Dry-Reagent-Based qPCR to Facilitate the Diagnosis of Mycobacterium ulcerans Infection in Endemic Countries
Source: PLoS Negl Trop Dis. 2015 Apr 1;9(4):e0003606. doi: 10.1371/journal.pntd.0003606 (PMC4382021; doi:10.1371/journal.pntd.0003606)
Supplement: S1 Dataset — (XLSX) [file pntd.0003606.s004.xlsx]

## Sheet: preliminary test + layout
	Fresh mix	Dry-Mix 1	Dry-Mix 2 ( A )	Dry-Mix 3	Dry-Mix 4	Dry-Mix 5 ( B )	Dry-Mix 6	Dry-Mix 7	Dry-Mix 8	Dry-Mix 9	Dry-Mix 10 ( C )
Bacteria concentrations (U/ml)	1	2	3	4	5	6	7	8	9	10	11	12
A	10^6	10^6	10^6	10^6	10^6	10^6	10^6	10^6	10^6	10^6	10^6
B	10^5	10^5	10^5	10^5	10^5	10^5	10^5	10^5	10^5	10^5	10^5
C	10^4	10^4	10^4	10^4	10^4	10^4	10^4	10^4	10^4	10^4	10^4
D	10^3	10^3	10^3	10^3	10^3	10^3	10^3	10^3	10^3	10^3	10^3
E	10^2	10^2	10^2	10^2	10^2	10^2	10^2	10^2	10^2	10^2	10^2
F	10^1	10^1	10^1	10^1	10^1	10^1	10^1	10^1	10^1	10^1	10^1
G	10^0	10^0	10^0	10^0	10^0	10^0	10^0	10^0	10^0	10^0	10^0
H	T-	T-	T-	T-	T-	T-	T-	T-	T-	T-	T-
Result (Ct)	1	2	3	4	5	6	7	8	9	10	11	12
A	20.21	20.26	20.18	20.36	20.23	20.3	20.85	21.1	20.37	19.93	20.11
B	23.66	23.66	23.71	23.63	23.65	23.84	23.98	24.42	24.14	No Ct	23.64
C	26.83	27.03	26.97	27.05	26.97	27.3	28.05	28	27.38	26.54	26.77
D	30.28	30.36	30.58	30.51	30.48	30.66	31.13	31.39	31.3	29.98	30.01
E	33.75	33.35	33.93	34.16	33.63	33.63	34.34	34.88	34.46	32.94	33.54
F	37.96	36.36	36.85	37.48	37.22	36.47	38.04	No Ct	37.31	36.42	36.73
G	No Ct	No Ct	No Ct	No Ct	No Ct	No Ct	No Ct	No Ct	No Ct	No Ct	38.93
H	No Ct	No Ct	No Ct	No Ct	No Ct	No Ct	No Ct	No Ct	No Ct	No Ct	No Ct
	Fresh mix	Dry-Mix 1	Dry-Mix 2 ( A )	Dry-Mix 3	Dry-Mix 4	Dry-Mix 5 ( B )	Dry-Mix 6	Dry-Mix 7	Dry-Mix 8	Dry-Mix 9	Dry-Mix 10 ( C )
E=	0.980322	1.0178	0.956794	0.952979	0.984354	0.992513	0.964514	0.949194	0.919933	1.05353	1.00081

## Sheet: selected mixes RT + layout
	Fresh Mix			Dry-mix Condition A			Dry-mix Condition B			Dry-mix Condition C
Bacteria concentrations (U/ml)	1	2	3	4	5	6	7	8	9	10	11	12
A	10^6	10^6	10^6	10^6	10^6	10^6	10^6	10^6	10^6	10^6	10^6	10^6
B	10^5	10^5	10^5	10^5	10^5	10^5	10^5	10^5	10^5	10^5	10^5	10^5
C	10^4	10^4	10^4	10^4	10^4	10^4	10^4	10^4	10^4	10^4	10^4	10^4
D	10^3	10^3	10^3	10^3	10^3	10^3	10^3	10^3	10^3	10^3	10^3	10^3
E	10^2	10^2	10^2	10^2	10^2	10^2	10^2	10^2	10^2	10^2	10^2	10^2
F	10^1	10^1	10^1	10^1	10^1	10^1	10^1	10^1	10^1	10^1	10^1	10^1
G	10^0	10^0	10^0	10^0	10^0	10^0	10^0	10^0	10^0	10^0	10^0	10^0
H	T-	T-	T-	T-	T-	T-	T-	T-	T-	T-	T-	T-
Result Ct	1	2	3	4	5	6	7	8	9	10	11	12
A	19.77	20.05	20.19	19.58	19.71	19.48	19.97	20.17	19.59	19.98	19.95	19.95
B	23.41	23.34	22.84	23	23.26	23.11	23.11	22.88	22.87	22.89	22.95	23.1
C	26.76	26.77	27.01	26.2	26.43	26.12	26.4	26.42	26.58	26.27	26.61	25.98
D	30.33	30.22	30.2	29.42	29.4	29.57	29.75	29.92	29.91	29.8	29.65	29.98
E	33.31	33.88	33.4	32.8	31.94	33.02	32.94	33.44	33.58	33.54	33.18	33.27
F	36.4	36.55	37.9	No Ct	37.47	No Ct	35.48	No Ct	36.89	No Ct	36.84	35.85
G	No Ct	No Ct	No Ct	No Ct	No Ct	No Ct	No Ct	No Ct	No Ct	No Ct	No Ct	No Ct
H	No Ct	No Ct	No Ct	No Ct	No Ct	No Ct	No Ct	No Ct	No Ct	No Ct	No Ct	No Ct
	Fresh mix	Dry-mix A	Dry-mix B	Dry-mix C
E=	0.964514	1.03895	0.980322	0.984354
Concentration (U/ml)	mean fresh mix (Ct)	SD fresh mix		mean dry-mix A (Ct)	SD dry-mix A		mean dry-mix B (Ct)	SD dry-mix B		mean dry-mix C (Ct)	SD dry-mix C
10^6	20.0033	0.213854		19.59	0.115326		19.91	0.294618		19.96	0.0173205
10^5	23.1967	0.310859		23.1233	0.130512		22.9533	0.135769		22.98	0.108167
10^4	26.8467	0.141539		26.25	0.160935		26.4667	0.0986577		26.2867	0.315331
10^3	30.25	0.07		29.4633	0.0929157		29.86	0.0953939		29.81	0.165227
10^2	33.53	0.306431		32.5867	0.570731		33.32	0.336452		33.33	0.18735
10^1	36.95	0.826136		36.475	0		36.185	0.997021		37.47	0.700036
10^0	No Ct	No Ct		No Ct	No Ct		No Ct	No Ct		No Ct	No Ct
				DCt (dry-mix A - fresh mix)	-0.413333		DCt (dry-mix B - fresh mix)	-0.0933333		DCt (dry-mix C - fresh mix)	-0.0433333
					-0.0733333			-0.243333			-0.216667
					-0.596667			-0.38			-0.56
					-0.786667			-0.39			-0.44
					-0.943333			-0.21			-0.2
					-0.475			-0.765			0.52

## Sheet: selected mixes 15d 50°C + layou
	Fresh Mix			Dry-mix Condition A			Dry-mix Condition B			Dry-mix Condition C
Bacteria concentrations (U/ml)	1	2	3	4	5	6	7	8	9	10	11	12
A	10^6	10^6	10^6	10^6	10^6	10^6	10^6	10^6	10^6	10^6	10^6	10^6
B	10^5	10^5	10^5	10^5	10^5	10^5	10^5	10^5	10^5	10^5	10^5	10^5
C	10^4	10^4	10^4	10^4	10^4	10^4	10^4	10^4	10^4	10^4	10^4	10^4
D	10^3	10^3	10^3	10^3	10^3	10^3	10^3	10^3	10^3	10^3	10^3	10^3
E	10^2	10^2	10^2	10^2	10^2	10^2	10^2	10^2	10^2	10^2	10^2	10^2
F	T-	T-	T-	T-	T-	T-	T-	T-	T-	T-	T-	T-
G
H
Result (Ct)	1	2	3	4	5	6	7	8	9	10	11	12
A	19.74	19.99	20	25.15	24.22	26.61	19.58	20.06	19.47	19.72	20.21	18.93
B	23.14	23.06	23.18	26.44	26.24	28.48	22.78	22.31	22.16	22.4	22.93	22.31
C	26.49	26.66	26.84	29.4	31.75	31.67	26.11	25.94	26.08	25.78	25.93	25.41
D	30.1	29.93	29.75	32.66	34.85	34.21	28.91	29.3	29.43	29.09	28.9	29.06
E	33.23	33.31	33.09	38.06	No Ct	No Ct	32.62	32.52	32.65	32.42	32.24	32.31
F	No Ct	No Ct	No Ct	No Ct	No Ct	No Ct	No Ct	No Ct	No Ct	No Ct	No Ct	No Ct
G
H
	Fresh mix	Dry-mix A	Dry-mix B	Dry-mix C
E=	0.992513	1.03895	1.02739	1.05956
Concentration	mean fresh mix (Ct)	SD fresh mix		mean dry-mix A (Ct)	SD dry-mix A		mean dry-mix B (Ct)	SD dry-mix B		mean dry-mix C (Ct)	SD dry-mix C
10^6	19.91	0.147309		25.3267	1.20475		19.7033	0.313741		19.62	0.0173205
10^5	23.1267	0.061101		27.0533	1.23957		22.4167	0.323471		22.5467	0.108167
10^4	26.6633	0.175024		30.94	1.33428		26.0433	0.0907377		25.7067	0.315331
10^3	29.9267	0.175024		33.9067	1.12607		29.2133	0.270617		29.0167	0.165227
10^2	33.21	0.111355		38.06	0		32.5967	0.0680686		32.3233	0.18735
				DCt (dry-mix A - fresh mix)	5.41667		DCt (dry-mix B - fresh mix)	-0.206667		DCt (dry-mix C - fresh mix)	-0.29
					3.92667			-0.71			-0.58
					4.27667			-0.62			-0.956667
					3.98			-0.713333			-0.91
					4.85			-0.613333			-0.886667

## Sheet: Mix B 19 low positive samples 
Sample N°	Specimen type	Lesion type	Fresh mix	Dry mix B
1	Tissue	UQ	31	35.39
2	FNA	EQ	32.67	33.63
3	Tissue	U	32.26	32.34
4	FNA	Q	34.15	34.35
5	Swab	EU	34.52	37.34
6	Swab	U	33.99	35.15
7	Swab	EU	35.86	37.27
8	Swab	UC	32.06	32.99
9	FNA	NU	30.26	31.19
10	Swab	U	30.69	34.43
11	Swab	NU	34.51	34.59
12	Swab	UQ	33.36	34.73
13	FNA	EQ	33.58	33.02
14	Swab	UQ	34.44	34.72
15	Tissue	U	32.92	33.91
16	FNA	UQ	33.27	33.78
17	FNA	EQ	35.13	32.07
18	Swab	U	29.93	31.6
19	Swab	UE	34.18	31.51

## Sheet: Mix B 93 unknown samples
Positive samples	Specimen type	Lesion type	Fresh Mix	Dry mix B vial	Dry mix B strip			Negative samples	Specimen type	Lesion type	Fresh Mix	Dry mix B vial	Dry mix B strip
1	swab	UEQ	28.26	27.41	27.62			1	swab	OS	No Ct	No Ct	No Ct
2	FNA	EQ	32.23	31.08	31.02			2	swab	UEQ	No Ct	No Ct	No Ct
3	swab	UEQ	23.22	22.16	22.35			3	tissue	U	No Ct	No Ct	No Ct
4	FNA	Q	25.61	23.51	24.12			4	swab	U	No Ct	No Ct	No Ct
5	FNA	Q	26.93	25.59	25.84			5	tissue	U	No Ct	No Ct	No Ct
6	tissue	UEQ	20.89	20.8	20.8			6	swab	UC	No Ct	No Ct	No Ct
7	swab	UEQ	27.63	27.03	26.4			7	tissue	U	No Ct	No Ct	No Ct
8	swab	Q	20.69	20.46	20.89			8	swab	UQ	No Ct	No Ct	No Ct
9	tissue	U	17.21	17.21	17.85			9	swab	U	No Ct	No Ct	No Ct
10	swab	UQ	28.69	27.46	28.25			10	tissue	U	No Ct	No Ct	No Ct
11	swab	UQ	30.47	30.2	30.6			11	swab	U	No Ct	No Ct	No Ct
12	swab	UQ	27.01	26.93	26.47			12	swab	U	No Ct	No Ct	No Ct
13	swab	UQ	25.12	24.58	24.79			13	swab	UQ	No Ct	No Ct	No Ct
14	swab	U	27.16	26.09	26.47			14	swab	UQ	No Ct	No Ct	No Ct
15	swab	OS	27.24	26.96	26.63			15	swab	U	No Ct	No Ct	No Ct
16	tissue	OS	30.6	29.46	30.21			16	FNA	E	No Ct	No Ct	No Ct
17	swab	UQ	26.59	27.75	27.18			17	tissue	OS	No Ct	No Ct	No Ct
18	tissue	U	19.4	18.86	18.8			18	tissue	U	No Ct	No Ct	No Ct
19	swab	U	31.08	31.34	31.45			19	swab	U	No Ct	No Ct	No Ct
20	swab	UQ	20.3	20.47	21.32			20	FNA	E	No Ct	No Ct	No Ct
21	tissue	UQ	18.62	17.18	18.02			21	tissue	OS	No Ct	No Ct	No Ct
22	swab	UQ	33.21	32.09	32.69			22	tissue	OS	No Ct	No Ct	No Ct
23	swab	UQ	24.45	23.53	24.72			23	tissue	OS	No Ct	No Ct	No Ct
24	FNA	E	29.92	29.86	32.7			24	FNA	UQ	No Ct	No Ct	No Ct
25	swab	UEQ	23.4	23.37	21.83			25	swab	U	No Ct	No Ct	No Ct
26	FNA	EQ	29.44	29.07	29.57			26	tissue	U	No Ct	No Ct	No Ct
27	tissue	U	34.55	34.37	35.32			27	swab	U	No Ct	No Ct	No Ct
28	tissue	U	25.76	25.29	25.99			28	swab	U	No Ct	No Ct	No Ct
29	swab	UQ	34.36	34.51	37.17			29	FNA	N	No Ct	No Ct	No Ct
30	FNA	Q	28.53	27.5	27.82			30	FNA	E	No Ct	No Ct	No Ct
31	FNA	UEQ	25.3	24.57	24.56			31	swab	U	No Ct	No Ct	No Ct
32	swab	UEQ	24.12	25.4	25.03			32	tissue	OS	No Ct	No Ct	No Ct
33	FNA	E	30.21	29.61	29.63			33	tissue	OS	No Ct	No Ct	No Ct
34	swab	U	35.21	33.73	34.66			34	swab	UQ	No Ct	No Ct	No Ct
35	swab	UQ	24.21	24.38	24.1			35	tissue	U	No Ct	No Ct	No Ct
36	FNA	E	34.83	33.97	34.53			36	swab	OS	No Ct	No Ct	No Ct
37	swab	EQ	26.47	25.94	26.3			37	tissue	OS	No Ct	No Ct	No Ct
38	swab	U	25.49	25.93	25.74			38	swab	UQ	No Ct	No Ct	No Ct
39	tissue	U	26.91	26.93	27.72
40	swab	U	35.44	34.88	34.5
41	FNA	E	34.59	34.35	34.52
42	swab	EUQ	27.02	26.46	26.62
43	swab	U	32.97	32.13	31.5
44	FNA	EQ	29.53	28.12	28.51
45	FNA	E	33.77	32.27	33.01
46	tissue	Q	26.61	25.62	25.25
47	swab	UQ	24.92	24.53	25.23
48	swab	U	29.48	29.11	28.53
49	FNA	E	29.63	28.12	27.83
50	tissue	U	24.93	24.92	23.95
51	swab	U	24.94	25.41	24.55
52	tissue	U	22.63	22.18	21.13
53	swab	U	32.06	30.55	29.85
54	tissue	U	26.98	30.47	30.45
55	swab	U	29.52	29.82	29.33
