# Supplementary material for: Development of a Dry-Reagent-Based qPCR to Facilitate the Diagnosis of Mycobacterium ulcerans Infection in Endemic Countries
Source: PLoS Negl Trop Dis. 2015 Apr 1;9(4):e0003606. doi: 10.1371/journal.pntd.0003606 (PMC4382021; doi:10.1371/journal.pntd.0003606)
Supplement: S1 Text — (TXT) [file pntd.0003606.s005.txt]

Babonneau & al. 2015 PLOS Neglected Tropical Diseases


The file "data qPCR dry mix tests.xslx" contains the data from the QPCR obtained with all the tested mixes.

These QPCR data have been used in the publication by Babonneau & al. 2015 PLOS Neglected Tropical Diseases untitled "Development of a Dry-Reagent-Based qPCR to Facilitate the Diagnosis of Mycobacterium ulcerans Infection in Endemic Countries"

YOU WILL FIND BELOW SOME INFORMATION ABOUT THE FORMATING OF THE FILE "data qPCR dry mix tests.xlsx"

# The first sheet contains the data obtained during the phase A of the study for each tested mix (fresh mix and 10 dry mix numbered from 1 to 10. dry-mix 2, dry-mix 5 and dry-mix 10 corresponds respectively to the dry-mix named A, B and C in the manuscript and in other sheets).
The first table is a layout of the experiment, the values (10^6 to 10^0) corresponds to the concentration (u/ml) of the standard range used to compare the different conditions.
The second table are the raw result expressed as Ct, use the first table to know the corresponding mixes and concentrations of each point.
The third table are the efficiency obtain with the standard range for each mix.

# The second sheet contains the data obtained for each tested mix (fresh mix and mix A, B and C which have been retained for the phase B) stored at RT.
The first table is a layout of the experiment, the values (10^6 to 10^0) corresponds to the concentration (u/ml) of the standard range used to compare the different conditions.
The second table are the raw result expressed as Ct, use the first table to know the corresponding mixes and concentrations of each point.
The third table are the efficiency obtain with the standard range for each mix.
The tables under corresponds to the mean and SD for each concentration (u/ml) of the standard range and for each mix and the DCt of the different dry-mix minus the fresh mix.

# The third sheet contains the data obtained for each tested mix (fresh mix and mix A, B and C which have been retained for the phase B) stored 15 days at 50�C.
The first table is a layout of the experiment, the values (10^6 to 10^2) corresponds to the concentration (u/ml) of the standard range used to compare the different conditions.
The second table are the raw result expressed as Ct, use the first table to know the corresponding mixes and concentrations of each point.
The third table are the efficiency obtain with the standard range for each mix.
The tables under corresponds to the mean and SD for each concentration (u/ml) of the standard range and for each mix and the DCt of the different dry-mix minus the fresh mix.

# The fourth sheet contains the data for the weakly positive extracts tested with dry-mix B in comparison with the fresh mix.
The table contains the informations on the specimen type, the lesion type and the results expressed in Ct for each sample.

# The fifth sheet contains the data for the 93 unknow samples tested with dry-mix (in vial or in strips formats) in comparison with the fresh-mix.
The table contains the informations on the specimen type, the lesion type and the results expressed in Ct for each sample.
Positive sample and negative sample have been sorted and seperated in two tables.
